# Supplementary material for: NbCl5-Mg Reagent System in Regio- and Stereoselective Synthesis of (2Z)-Alkenylamines and (3Z)-Alkenylols from Substituted 2-Alkynylamines and 3-Alkynylols
Source: Molecules. 2021 Jun 18;26(12):3722. doi: 10.3390/molecules26123722 (PMC8234592; doi:10.3390/molecules26123722)
Supplement: Supplementary file 1 [file molecules-26-03722-s001.zip]

Archive with 1 entries (1 files):
- molecules-1245488-supplementary.pdf
